# Supplementary material for: Metabolomic atlas of dengue virus infection reveals distinct circulating bioactive lipid signatures
Source: PLoS Negl Trop Dis. 2026 May 12;20(5):e0014327. doi: 10.1371/journal.pntd.0014327 (PMC13189415; doi:10.1371/journal.pntd.0014327)
Supplement: S1 Data — Electrospray ionisation time of flight mass spectrometry (ESI-TOF MS, positive mode) spectra of the dengue cohort and ESI-TOF at different retention times. The spectra display the relative abundance (%) of detected ions across the m/z range. Prominent peaks corresponding to major ionised species are indicated. Variation in spectral profiles between retention times reflects the differences in compound composition and ionisation patterns within the sample. Data were acquired under identical instrumental conditions and are presented as representative scans. (ZIP) [file pntd.0014327.s003.zip]

Archive with 253 entries (253 files):
- EM COMPLETE SAMPLES SPECTRUM/EM10 SPECTRUM RT 0.476.pdf
- EM COMPLETE SAMPLES SPECTRUM/EM10 SPECTRUM RT 1.954.pdf
- EM COMPLETE SAMPLES SPECTRUM/EM10 SPECTRUM RT 2.058.pdf
- EM COMPLETE SAMPLES SPECTRUM/EM10 SPECTRUM RT 2.279.pdf
- EM COMPLETE SAMPLES SPECTRUM/EM10 SPECTRUM RT 2.565.pdf
- EM COMPLETE SAMPLES SPECTRUM/EM10 SPECTRUM RT 2.873.pdf
- EM COMPLETE SAMPLES SPECTRUM/EM10 SPECTRUM RT 3.109.pdf
- EM COMPLETE SAMPLES SPECTRUM/EM10 SPECTRUM RT 3.451.pdf
- EM COMPLETE SAMPLES SPECTRUM/EM14 SPECTRUM RT 0.476.pdf
- EM COMPLETE SAMPLES SPECTRUM/EM14 SPECTRUM RT 0.679.pdf
- EM COMPLETE SAMPLES SPECTRUM/EM14 SPECTRUM RT 1.105.pdf
- EM COMPLETE SAMPLES SPECTRUM/EM14 SPECTRUM RT 2.058.pdf
- EM COMPLETE SAMPLES SPECTRUM/EM14 SPECTRUM RT 2.565.pdf
- EM COMPLETE SAMPLES SPECTRUM/EM14 SPECTRUM RT 2.879.pdf
- EM COMPLETE SAMPLES SPECTRUM/EM14 SPECTRUM RT 3.025.pdf
- EM COMPLETE SAMPLES SPECTRUM/EM14 SPECTRUM RT 3.143.pdf
- EM COMPLETE SAMPLES SPECTRUM/EM14 SPECTRUM RT 3.279.pdf
- EM COMPLETE SAMPLES SPECTRUM/EM14 SPECTRUM RT 3.434.pdf
- EM COMPLETE SAMPLES SPECTRUM/EM14 SPECTRUM RT 3.518.pdf
- EM COMPLETE SAMPLES SPECTRUM/EM14 SPECTRUM RT 3.823.pdf
- EM COMPLETE SAMPLES SPECTRUM/EM147 SPECTRUM RT 0.459.pdf
- EM COMPLETE SAMPLES SPECTRUM/EM147 SPECTRUM RT 2.058.pdf
- EM COMPLETE SAMPLES SPECTRUM/EM147 SPECTRUM RT 2.515.pdf
- EM COMPLETE SAMPLES SPECTRUM/EM147 SPECTRUM RT 2.879.pdf
- EM COMPLETE SAMPLES SPECTRUM/EM147 SPECTRUM RT 3.279.pdf
- EM COMPLETE SAMPLES SPECTRUM/EM147 SPECTRUM RT 3.434.pdf
- EM COMPLETE SAMPLES SPECTRUM/EM147 SPECTRUM RT 3.823.pdf
- EM COMPLETE SAMPLES SPECTRUM/EM191 SPECTRUM RT 0.459.pdf
- EM COMPLETE SAMPLES SPECTRUM/EM191 SPECTRUM RT 0.716.pdf
- EM COMPLETE SAMPLES SPECTRUM/EM191 SPECTRUM RT 2.058.pdf
- EM COMPLETE SAMPLES SPECTRUM/EM191 SPECTRUM RT 2.565.pdf
- EM COMPLETE SAMPLES SPECTRUM/EM191 SPECTRUM RT 2.873.pdf
- EM COMPLETE SAMPLES SPECTRUM/EM191 SPECTRUM RT 3.279.pdf
- EM COMPLETE SAMPLES SPECTRUM/EM191 SPECTRUM RT 3.434.pdf
- EM COMPLETE SAMPLES SPECTRUM/EM191 SPECTRUM RT 3.823.pdf
- EM COMPLETE SAMPLES SPECTRUM/EM197 SPECTRUM RT 0.459.pdf
- EM COMPLETE SAMPLES SPECTRUM/EM197 SPECTRUM RT 0.679.pdf
- EM COMPLETE SAMPLES SPECTRUM/EM197 SPECTRUM RT 2.058.pdf
- EM COMPLETE SAMPLES SPECTRUM/EM197 SPECTRUM RT 2.565.pdf
- EM COMPLETE SAMPLES SPECTRUM/EM197 SPECTRUM RT 2.873.pdf
- EM COMPLETE SAMPLES SPECTRUM/EM197 SPECTRUM RT 3.279.pdf
- EM COMPLETE SAMPLES SPECTRUM/EM197 SPECTRUM RT 3.434.pdf
- EM COMPLETE SAMPLES SPECTRUM/EM197 SPECTRUM RT 3.806.pdf
- EM COMPLETE SAMPLES SPECTRUM/EM2 SPECTRUM RT 0.476.pdf
- EM COMPLETE SAMPLES SPECTRUM/EM2 SPECTRUM RT 0.902.pdf
- EM COMPLETE SAMPLES SPECTRUM/EM2 SPECTRUM RT 1.190.pdf
- EM COMPLETE SAMPLES SPECTRUM/EM2 SPECTRUM RT 1.920 EX.pdf
- EM COMPLETE SAMPLES SPECTRUM/EM2 SPECTRUM RT 1.920.pdf
- EM COMPLETE SAMPLES SPECTRUM/EM2 SPECTRUM RT 2.058.pdf
- EM COMPLETE SAMPLES SPECTRUM/EM2 SPECTRUM RT 2.498.pdf
- EM COMPLETE SAMPLES SPECTRUM/EM2 SPECTRUM RT 2.616.pdf
- EM COMPLETE SAMPLES SPECTRUM/EM2 SPECTRUM RT 3.092.pdf
- EM COMPLETE SAMPLES SPECTRUM/EM2 SPECTRUM RT 3.279.pdf
- EM COMPLETE SAMPLES SPECTRUM/EM2 SPECTRUM RT 3.484.pdf
- EM COMPLETE SAMPLES SPECTRUM/EM202 SPECTRUM RT 0.459.pdf
- EM COMPLETE SAMPLES SPECTRUM/EM202 SPECTRUM RT 1.093.pdf
- EM COMPLETE SAMPLES SPECTRUM/EM202 SPECTRUM RT 2.565.pdf
- EM COMPLETE SAMPLES SPECTRUM/EM202 SPECTRUM RT 2.873.pdf
- EM COMPLETE SAMPLES SPECTRUM/EM202 SPECTRUM RT 3.279.pdf
- EM COMPLETE SAMPLES SPECTRUM/EM202 SPECTRUM RT 3.434.pdf
- EM COMPLETE SAMPLES SPECTRUM/EM202 SPECTRUM RT 3.637.pdf
- EM COMPLETE SAMPLES SPECTRUM/EM202 SPECTRUM RT 3.823.pdf
- EM COMPLETE SAMPLES SPECTRUM/EM207 SPECTRUM RT 0.459.pdf
- EM COMPLETE SAMPLES SPECTRUM/EM207 SPECTRUM RT 2.075.pdf
- EM COMPLETE SAMPLES SPECTRUM/EM207 SPECTRUM RT 2.548.pdf
- EM COMPLETE SAMPLES SPECTRUM/EM207 SPECTRUM RT 2.873.pdf
- EM COMPLETE SAMPLES SPECTRUM/EM207 SPECTRUM RT 3.279.pdf
- EM COMPLETE SAMPLES SPECTRUM/EM207 SPECTRUM RT 3.434.pdf
- EM COMPLETE SAMPLES SPECTRUM/EM207 SPECTRUM RT 3.823.pdf
- EM COMPLETE SAMPLES SPECTRUM/EM210 SPECTRUM RT 0.459.pdf
- EM COMPLETE SAMPLES SPECTRUM/EM210 SPECTRUM RT 2.109.pdf
- EM COMPLETE SAMPLES SPECTRUM/EM210 SPECTRUM RT 2.531.pdf
- EM COMPLETE SAMPLES SPECTRUM/EM210 SPECTRUM RT 2.873.pdf
- EM COMPLETE SAMPLES SPECTRUM/EM210 SPECTRUM RT 3.126.pdf
- EM COMPLETE SAMPLES SPECTRUM/EM210 SPECTRUM RT 3.279.pdf
- EM COMPLETE SAMPLES SPECTRUM/EM210 SPECTRUM RT 3.434.pdf
- EM COMPLETE SAMPLES SPECTRUM/EM210 SPECTRUM RT 3.586 EX.pdf
- EM COMPLETE SAMPLES SPECTRUM/EM210 SPECTRUM RT 3.586.pdf
- EM COMPLETE SAMPLES SPECTRUM/EM210 SPECTRUM RT 3.823.pdf
- EM COMPLETE SAMPLES SPECTRUM/EM210 SPECTRUM RT 4.045.pdf
- EM COMPLETE SAMPLES SPECTRUM/EM215 SPECTRUM RT 0.476.pdf
- EM COMPLETE SAMPLES SPECTRUM/EM215 SPECTRUM RT 2.075.pdf
- EM COMPLETE SAMPLES SPECTRUM/EM215 SPECTRUM RT 2.548.pdf
- EM COMPLETE SAMPLES SPECTRUM/EM215 SPECTRUM RT 3.279.pdf
- EM COMPLETE SAMPLES SPECTRUM/EM215 SPECTRUM RT 3.434.pdf
- EM COMPLETE SAMPLES SPECTRUM/EM215 SPECTRUM RT 3.518.pdf
- EM COMPLETE SAMPLES SPECTRUM/EM215 SPECTRUM RT 3.823.pdf
- EM COMPLETE SAMPLES SPECTRUM/EM22 SPECTRUM RT 0.493.pdf
- EM COMPLETE SAMPLES SPECTRUM/EM22 SPECTRUM RT 0.679.pdf
- EM COMPLETE SAMPLES SPECTRUM/EM22 SPECTRUM RT 1.156.pdf
- EM COMPLETE SAMPLES SPECTRUM/EM22 SPECTRUM RT 1.903.pdf
- EM COMPLETE SAMPLES SPECTRUM/EM22 SPECTRUM RT 2.058.pdf
- EM COMPLETE SAMPLES SPECTRUM/EM22 SPECTRUM RT 2.565.pdf
- EM COMPLETE SAMPLES SPECTRUM/EM22 SPECTRUM RT 2.771.pdf
- EM COMPLETE SAMPLES SPECTRUM/EM22 SPECTRUM RT 2.873.pdf
- EM COMPLETE SAMPLES SPECTRUM/EM22 SPECTRUM RT 3.109.pdf
- EM COMPLETE SAMPLES SPECTRUM/EM22 SPECTRUM RT 3.279.pdf
- EM COMPLETE SAMPLES SPECTRUM/EM22 SPECTRUM RT 3.434.pdf
- EM COMPLETE SAMPLES SPECTRUM/EM22 SPECTRUM RT 3.518.pdf
- EM COMPLETE SAMPLES SPECTRUM/EM22 SPECTRUM RT 3.823.pdf
- EM COMPLETE SAMPLES SPECTRUM/EM224 SPECTRUM RT 0.459.pdf
- EM COMPLETE SAMPLES SPECTRUM/EM224 SPECTRUM RT 2.058.pdf
- EM COMPLETE SAMPLES SPECTRUM/EM224 SPECTRUM RT 2.548.pdf
- EM COMPLETE SAMPLES SPECTRUM/EM224 SPECTRUM RT 3.279.pdf
- EM COMPLETE SAMPLES SPECTRUM/EM224 SPECTRUM RT 3.434.pdf
- EM COMPLETE SAMPLES SPECTRUM/EM224 SPECTRUM RT 3.823.pdf
- EM COMPLETE SAMPLES SPECTRUM/EM23 SPECTRUM RT 0.459.pdf
- EM COMPLETE SAMPLES SPECTRUM/EM23 SPECTRUM RT 0.612.pdf
- EM COMPLETE SAMPLES SPECTRUM/EM23 SPECTRUM RT 2.058.pdf
- EM COMPLETE SAMPLES SPECTRUM/EM23 SPECTRUM RT 2.582.pdf
- EM COMPLETE SAMPLES SPECTRUM/EM23 SPECTRUM RT 2.873.pdf
- EM COMPLETE SAMPLES SPECTRUM/EM23 SPECTRUM RT 3.279.pdf
- EM COMPLETE SAMPLES SPECTRUM/EM23 SPECTRUM RT 3.434.pdf
- EM COMPLETE SAMPLES SPECTRUM/EM23 SPECTRUM RT 3.823.pdf
- EM COMPLETE SAMPLES SPECTRUM/EM231 SPECTRUM RT 0.459.pdf
- EM COMPLETE SAMPLES SPECTRUM/EM231 SPECTRUM RT 2.126.pdf
- EM COMPLETE SAMPLES SPECTRUM/EM231 SPECTRUM RT 2.548.pdf
- EM COMPLETE SAMPLES SPECTRUM/EM231 SPECTRUM RT 3.279.pdf
- EM COMPLETE SAMPLES SPECTRUM/EM231 SPECTRUM RT 3.434.pdf
- EM COMPLETE SAMPLES SPECTRUM/EM231 SPECTRUM RT 3.823.pdf
- EM COMPLETE SAMPLES SPECTRUM/EM236 SPECTRUM RT 0.459.pdf
- EM COMPLETE SAMPLES SPECTRUM/EM236 SPECTRUM RT 2.075.pdf
- EM COMPLETE SAMPLES SPECTRUM/EM236 SPECTRUM RT 2.548.pdf
- EM COMPLETE SAMPLES SPECTRUM/EM236 SPECTRUM RT 3.279.pdf
- EM COMPLETE SAMPLES SPECTRUM/EM236 SPECTRUM RT 3.434.pdf
- EM COMPLETE SAMPLES SPECTRUM/EM236 SPECTRUM RT 3.823.pdf
- EM COMPLETE SAMPLES SPECTRUM/EM237 SPECTRUM RT 0.459.pdf
- EM COMPLETE SAMPLES SPECTRUM/EM237 SPECTRUM RT 2.092.pdf
- EM COMPLETE SAMPLES SPECTRUM/EM237 SPECTRUM RT 2.565.pdf
- EM COMPLETE SAMPLES SPECTRUM/EM237 SPECTRUM RT 2.873.pdf
- EM COMPLETE SAMPLES SPECTRUM/EM237 SPECTRUM RT 3.279.pdf
- EM COMPLETE SAMPLES SPECTRUM/EM237 SPECTRUM RT 3.434.pdf
- EM COMPLETE SAMPLES SPECTRUM/EM237 SPECTRUM RT 3.823.pdf
- EM COMPLETE SAMPLES SPECTRUM/EM238 SPECTRUM RT 0.459.pdf
- EM COMPLETE SAMPLES SPECTRUM/EM238 SPECTRUM RT 2.092.pdf
- EM COMPLETE SAMPLES SPECTRUM/EM238 SPECTRUM RT 2.548.pdf
- EM COMPLETE SAMPLES SPECTRUM/EM238 SPECTRUM RT 3.279.pdf
- EM COMPLETE SAMPLES SPECTRUM/EM238 SPECTRUM RT 3.434.pdf
- EM COMPLETE SAMPLES SPECTRUM/EM238 SPECTRUM RT 3.823.pdf
- EM COMPLETE SAMPLES SPECTRUM/EM243 SPECTRUM RT 0.459.pdf
- EM COMPLETE SAMPLES SPECTRUM/EM243 SPECTRUM RT 2.126.pdf
- EM COMPLETE SAMPLES SPECTRUM/EM243 SPECTRUM RT 2.548.pdf
- EM COMPLETE SAMPLES SPECTRUM/EM243 SPECTRUM RT 2.873.pdf
- EM COMPLETE SAMPLES SPECTRUM/EM243 SPECTRUM RT 3.279.pdf
- EM COMPLETE SAMPLES SPECTRUM/EM243 SPECTRUM RT 3.434.pdf
- EM COMPLETE SAMPLES SPECTRUM/EM243 SPECTRUM RT 3.823.pdf
- EM COMPLETE SAMPLES SPECTRUM/EM26 SPECTRUM RT 0.459.pdf
- EM COMPLETE SAMPLES SPECTRUM/EM26 SPECTRUM RT 0.679.pdf
- EM COMPLETE SAMPLES SPECTRUM/EM26 SPECTRUM RT 2.058.pdf
- EM COMPLETE SAMPLES SPECTRUM/EM26 SPECTRUM RT 2.559.pdf
- EM COMPLETE SAMPLES SPECTRUM/EM26 SPECTRUM RT 2.873.pdf
- EM COMPLETE SAMPLES SPECTRUM/EM26 SPECTRUM RT 3.092.pdf
- EM COMPLETE SAMPLES SPECTRUM/EM26 SPECTRUM RT 3.279.pdf
- EM COMPLETE SAMPLES SPECTRUM/EM26 SPECTRUM RT 3.434.pdf
- EM COMPLETE SAMPLES SPECTRUM/EM26 SPECTRUM RT 3.823.pdf
- EM COMPLETE SAMPLES SPECTRUM/EM28 SPECTRUM RT 0.459.pdf
- EM COMPLETE SAMPLES SPECTRUM/EM28 SPECTRUM RT 0.679.pdf
- EM COMPLETE SAMPLES SPECTRUM/EM28 SPECTRUM RT 2.058.pdf
- EM COMPLETE SAMPLES SPECTRUM/EM28 SPECTRUM RT 2.565.pdf
- EM COMPLETE SAMPLES SPECTRUM/EM28 SPECTRUM RT 2.873.pdf
- EM COMPLETE SAMPLES SPECTRUM/EM28 SPECTRUM RT 3.109.pdf
- EM COMPLETE SAMPLES SPECTRUM/EM28 SPECTRUM RT 3.279.pdf
- EM COMPLETE SAMPLES SPECTRUM/EM28 SPECTRUM RT 3.383.pdf
- EM COMPLETE SAMPLES SPECTRUM/EM28 SPECTRUM RT 3.434.pdf
- EM COMPLETE SAMPLES SPECTRUM/EM28 SPECTRUM RT 3.823.pdf
- EM COMPLETE SAMPLES SPECTRUM/EM29 SPECTRUM RT 0.459.pdf
- EM COMPLETE SAMPLES SPECTRUM/EM29 SPECTRUM RT 0.679.pdf
- EM COMPLETE SAMPLES SPECTRUM/EM29 SPECTRUM RT 2.058.pdf
- EM COMPLETE SAMPLES SPECTRUM/EM29 SPECTRUM RT 2.565.pdf
- EM COMPLETE SAMPLES SPECTRUM/EM29 SPECTRUM RT 2.873.pdf
- EM COMPLETE SAMPLES SPECTRUM/EM29 SPECTRUM RT 3.092.pdf
- EM COMPLETE SAMPLES SPECTRUM/EM29 SPECTRUM RT 3.279.pdf
- EM COMPLETE SAMPLES SPECTRUM/EM29 SPECTRUM RT 3.434.pdf
- EM COMPLETE SAMPLES SPECTRUM/EM29 SPECTRUM RT 3.823.pdf
- EM COMPLETE SAMPLES SPECTRUM/EM34 SPECTRUM RT 0.459.pdf
- EM COMPLETE SAMPLES SPECTRUM/EM34 SPECTRUM RT 0.679.pdf
- EM COMPLETE SAMPLES SPECTRUM/EM34 SPECTRUM RT 2.058.pdf
- EM COMPLETE SAMPLES SPECTRUM/EM34 SPECTRUM RT 2.582.pdf
- EM COMPLETE SAMPLES SPECTRUM/EM34 SPECTRUM RT 2.873.pdf
- EM COMPLETE SAMPLES SPECTRUM/EM34 SPECTRUM RT 3.109.pdf
- EM COMPLETE SAMPLES SPECTRUM/EM34 SPECTRUM RT 3.279.pdf
- EM COMPLETE SAMPLES SPECTRUM/EM34 SPECTRUM RT 3.434.pdf
- EM COMPLETE SAMPLES SPECTRUM/EM34 SPECTRUM RT 3.823.pdf
- EM COMPLETE SAMPLES SPECTRUM/EM38 SPECTRUM RT 0.459.pdf
- EM COMPLETE SAMPLES SPECTRUM/EM38 SPECTRUM RT 0.679.pdf
- EM COMPLETE SAMPLES SPECTRUM/EM38 SPECTRUM RT 2.058.pdf
- EM COMPLETE SAMPLES SPECTRUM/EM38 SPECTRUM RT 2.565.pdf
- EM COMPLETE SAMPLES SPECTRUM/EM38 SPECTRUM RT 2.873.pdf
- EM COMPLETE SAMPLES SPECTRUM/EM38 SPECTRUM RT 3.092.pdf
- EM COMPLETE SAMPLES SPECTRUM/EM38 SPECTRUM RT 3.279.pdf
- EM COMPLETE SAMPLES SPECTRUM/EM38 SPECTRUM RT 3.434.pdf
- EM COMPLETE SAMPLES SPECTRUM/EM38 SPECTRUM RT 3.806.pdf
- EM COMPLETE SAMPLES SPECTRUM/EM39 SPECTRUM RT 0.476.pdf
- EM COMPLETE SAMPLES SPECTRUM/EM39 SPECTRUM RT 0.679.pdf
- EM COMPLETE SAMPLES SPECTRUM/EM39 SPECTRUM RT 2.058.pdf
- EM COMPLETE SAMPLES SPECTRUM/EM39 SPECTRUM RT 2.379.pdf
- EM COMPLETE SAMPLES SPECTRUM/EM39 SPECTRUM RT 2.599.pdf
- EM COMPLETE SAMPLES SPECTRUM/EM39 SPECTRUM RT 2.873.pdf
- EM COMPLETE SAMPLES SPECTRUM/EM39 SPECTRUM RT 3.092.pdf
- EM COMPLETE SAMPLES SPECTRUM/EM39 SPECTRUM RT 3.279.pdf
- EM COMPLETE SAMPLES SPECTRUM/EM39 SPECTRUM RT 3.451.pdf
- EM COMPLETE SAMPLES SPECTRUM/EM39 SPECTRUM RT 3.823.pdf
- EM COMPLETE SAMPLES SPECTRUM/EM44 SPECTRUM RT 0.459.pdf
- EM COMPLETE SAMPLES SPECTRUM/EM44 SPECTRUM RT 0.679.pdf
- EM COMPLETE SAMPLES SPECTRUM/EM44 SPECTRUM RT 2.058.pdf
- EM COMPLETE SAMPLES SPECTRUM/EM44 SPECTRUM RT 2.565.pdf
- EM COMPLETE SAMPLES SPECTRUM/EM44 SPECTRUM RT 2.822.pdf
- EM COMPLETE SAMPLES SPECTRUM/EM44 SPECTRUM RT 2.974.pdf
- EM COMPLETE SAMPLES SPECTRUM/EM44 SPECTRUM RT 3.279.pdf
- EM COMPLETE SAMPLES SPECTRUM/EM44 SPECTRUM RT 3.434.pdf
- EM COMPLETE SAMPLES SPECTRUM/EM44 SPECTRUM RT 3.823.pdf
- EM COMPLETE SAMPLES SPECTRUM/EM56 SPECTRUM RT 0.459.pdf
- EM COMPLETE SAMPLES SPECTRUM/EM56 SPECTRUM RT 0.679.pdf
- EM COMPLETE SAMPLES SPECTRUM/EM56 SPECTRUM RT 2.566.pdf
- EM COMPLETE SAMPLES SPECTRUM/EM56 SPECTRUM RT 2.873.pdf
- EM COMPLETE SAMPLES SPECTRUM/EM56 SPECTRUM RT 3.279.pdf
- EM COMPLETE SAMPLES SPECTRUM/EM56 SPECTRUM RT 3.434.pdf
- EM COMPLETE SAMPLES SPECTRUM/EM56 SPECTRUM RT 3.823.pdf
- EM COMPLETE SAMPLES SPECTRUM/EM58 SPECTRUM RT 0.459.pdf
- EM COMPLETE SAMPLES SPECTRUM/EM58 SPECTRUM RT 0.612.pdf
- EM COMPLETE SAMPLES SPECTRUM/EM58 SPECTRUM RT 2.058.pdf
- EM COMPLETE SAMPLES SPECTRUM/EM58 SPECTRUM RT 2.565.pdf
- EM COMPLETE SAMPLES SPECTRUM/EM58 SPECTRUM RT 2.873.pdf
- EM COMPLETE SAMPLES SPECTRUM/EM58 SPECTRUM RT 3.279.pdf
- EM COMPLETE SAMPLES SPECTRUM/EM58 SPECTRUM RT 3.434.pdf
- EM COMPLETE SAMPLES SPECTRUM/EM58 SPECTRUM RT 3.840.pdf
- EM COMPLETE SAMPLES SPECTRUM/EM62 SPECTRUM RT 0.459.pdf
- EM COMPLETE SAMPLES SPECTRUM/EM62 SPECTRUM RT 0.679.pdf
- EM COMPLETE SAMPLES SPECTRUM/EM62 SPECTRUM RT 2.058.pdf
- EM COMPLETE SAMPLES SPECTRUM/EM62 SPECTRUM RT 2.565.pdf
- EM COMPLETE SAMPLES SPECTRUM/EM62 SPECTRUM RT 2.856.pdf
- EM COMPLETE SAMPLES SPECTRUM/EM62 SPECTRUM RT 3.279.pdf
- EM COMPLETE SAMPLES SPECTRUM/EM62 SPECTRUM RT 3.434.pdf
- EM COMPLETE SAMPLES SPECTRUM/EM62 SPECTRUM RT 3.806.pdf
- EM COMPLETE SAMPLES SPECTRUM/EM7 SPECTRUM RT 0.510.pdf
- EM COMPLETE SAMPLES SPECTRUM/EM7 SPECTRUM RT 0.679.pdf
- EM COMPLETE SAMPLES SPECTRUM/EM7 SPECTRUM RT 1.903.pdf
- EM COMPLETE SAMPLES SPECTRUM/EM7 SPECTRUM RT 2.565.pdf
- EM COMPLETE SAMPLES SPECTRUM/EM7 SPECTRUM RT 2.771.pdf
- EM COMPLETE SAMPLES SPECTRUM/EM7 SPECTRUM RT 2.873.pdf
- EM COMPLETE SAMPLES SPECTRUM/EM7 SPECTRUM RT 3.092.pdf
- EM COMPLETE SAMPLES SPECTRUM/EM7 SPECTRUM RT 3.279.pdf
- EM COMPLETE SAMPLES SPECTRUM/EM7 SPECTRUM RT 3.434.pdf
- EM COMPLETE SAMPLES SPECTRUM/EM7 SPECTRUM RT 3.823.pdf
- EM COMPLETE SAMPLES SPECTRUM/EM7 SPECTRUM RT 4.028.pdf
- EM COMPLETE SAMPLES SPECTRUM/EM89 SPECTRUM RT 0.476.pdf
- EM COMPLETE SAMPLES SPECTRUM/EM89 SPECTRUM RT 0.629.pdf
- EM COMPLETE SAMPLES SPECTRUM/EM89 SPECTRUM RT 2.058.pdf
- EM COMPLETE SAMPLES SPECTRUM/EM89 SPECTRUM RT 2.565.pdf
- EM COMPLETE SAMPLES SPECTRUM/EM89 SPECTRUM RT 2.873.pdf
- EM COMPLETE SAMPLES SPECTRUM/EM89 SPECTRUM RT 3.279.pdf
- EM COMPLETE SAMPLES SPECTRUM/EM89 SPECTRUM RT 3.434.pdf
- EM COMPLETE SAMPLES SPECTRUM/EM89 SPECTRUM RT 3.823.pdf
